# Supplementary material for: Disproportionate impacts of COVID-19 in a large US city
Source: PLoS Comput Biol. 2023 Jun 1;19(6):e1011149. doi: 10.1371/journal.pcbi.1011149 (PMC10234557; doi:10.1371/journal.pcbi.1011149)
Supplement: S1 Table — Estimates based on reported COVID-19 hospitalizations are consistently higher than those based on model-derived estimates of ZIP-code level infection rates and observed COVID-19 case rates. (XLSX) [file pcbi.1011149.s019.xlsx]

## Sheet: Sheet1
	Source of estimate
	Estimated COVID-19 reporting rates	Observed COVID-19 case rates	Estimated COVID-19 infection rates	Observed COVID-19 hospitalizations
0-17y	0.97 (0.89-1.06)	1.92 (1.64-2.21)	1.99 (1.93-2.06)	3.77 (2.53-5.56)
18-49y	0.89 (0.81-0.97)	2.34 (1.97-2.71)	2.54 (2.46-2.63)	3.33 (1.97-5.37)
50-64y	1.02 (0.94-1.12)	2.97 (2.52-3.48)	2.8 (2.71-2.9)	3.53 (2.03-5.62)
65y+	1.28 (1.17-1.39)	2.85 (2.43-3.36)	2.1 (2.04-2.18)	2.58 (1.48-4.05)
