# Supplementary material for: Disproportionate impacts of COVID-19 in a large US city
Source: PLoS Comput Biol. 2023 Jun 1;19(6):e1011149. doi: 10.1371/journal.pcbi.1011149 (PMC10234557; doi:10.1371/journal.pcbi.1011149)
Supplement: S2 Table — (XLSX) [file pcbi.1011149.s020.xlsx]

## Sheet: Sheet1
Age group	Relative hospitalization risk for high risk individuals
0-0.5y	6.03
0.5-4y	6.03
5-9y	6.03
10-14y	6.48
15-19y	6.48
20-24y	6.48
25-29y	6.48
30-34y	5.5
35-39y	5.5
40-44y	4.625
45-49y	4.625
50-54y	3.78
55-59y	3.78
60-64y	3.24
65-69y	3.24
70-74y	2.32
75y+	2.19
